# Supplementary material for: Task-related hemodynamic responses in human early visual cortex are modulated by task difficulty and behavioral performance
Source: eLife. 2022 Apr 7;11:e73018. doi: 10.7554/eLife.73018 (PMC9049970; doi:10.7554/eLife.73018)
Supplement: Source code 1. — See attached fileS1.txt file for full output from Matlab’s lme function. [file elife-73018-code1.zip]

Archive with 1 entries (1 files):
- fileS1.txt
