# Supplementary material for: Task-related hemodynamic responses in human early visual cortex are modulated by task difficulty and behavioral performance
Source: eLife. 2022 Apr 7;11:e73018. doi: 10.7554/eLife.73018 (PMC9049970; doi:10.7554/eLife.73018)
Supplement: Source code 1. — See attached fileS1.txt file for full output from Matlab’s lme function. [file elife-73018-code1.zip › fileS1.txt]

fitlme(DM,'fMRI_SIG ~ (fMRI_TO+fMRI_TOT+fMRI_BP)*accuracy*difficulty + heartHRF + respHRF + roll + pitch + yaw + y + x + z + (1|subjNum) + (fMRI_TO|subjNum) + (fMRI_TOT|subjNum) + (fMRI_BP|subjNum)')

Linear mixed-effects model fit by ML

Model information:
    Number of observations           16399
    Fixed effects coefficients          24
    Random effects coefficients         63
    Covariance parameters               11

Formula:
    Linear Mixed Formula with 14 predictors.

Model fit statistics:
    AIC       BIC       LogLikelihood    Deviance
    -21936    -21666    11003            -22006  

Fixed effects coefficients (95% CIs):
    Name                                  Estimate       SE            tStat       DF       pValue        Lower          Upper      
    '(Intercept)'                           -0.022511     0.0093378     -2.4108    16375       0.01593      -0.040814     -0.0042081
    'fMRI_TO'                                 -4.1141       0.88151     -4.6671    16375    3.0783e-06         -5.842        -2.3863
    'fMRI_TOT'                                0.13334      0.053617      2.4869    16375      0.012896       0.028245        0.23844
    'fMRI_BP'                                  4.1708       0.86822      4.8038    16375    1.5703e-06          2.469         5.8726
    'difficulty'                              0.01898     0.0085364      2.2235    16375      0.026199       0.002248       0.035713
    'accuracy'                              0.0066917     0.0080109     0.83533    16375       0.40354     -0.0090105       0.022394
    'heartHRF'                             6.8097e-09    9.0935e-08    0.074885    16375       0.94031    -1.7143e-07     1.8505e-07
    'respHRF'                             -6.9769e-07    2.0593e-07      -3.388    16375    0.00070582    -1.1013e-06    -2.9404e-07
    'roll'                                -0.00086693     0.0018729    -0.46288    16375       0.64346      -0.004538      0.0028042
    'pitch'                                 0.0046015     0.0016324      2.8189    16375     0.0048245      0.0014019      0.0078011
    'yaw'                                 -0.00088356     0.0022077    -0.40022    16375         0.689     -0.0052108      0.0034437
    'y'                                     0.0040427     0.0015595      2.5923    16375     0.0095415     0.00098594      0.0070995
    'x'                                    -0.0021833     0.0024175     -0.9031    16375       0.36649     -0.0069219      0.0025554
    'z'                                     0.0099385     0.0033645      2.9539    16375     0.0031423      0.0033437       0.016533
    'fMRI_TO:difficulty'                       2.9941       0.78076      3.8348    16375    0.00012613         1.4637         4.5245
    'fMRI_TOT:difficulty'                    -0.12856      0.054429     -2.3621    16375      0.018186       -0.23525      -0.021878
    'fMRI_BP:difficulty'                      -2.4726        0.7998     -3.0916    16375     0.0019945        -4.0403       -0.90493
    'fMRI_TO:accuracy'                         1.6021       0.74121      2.1615    16375      0.030674        0.14924         3.0549
    'fMRI_TOT:accuracy'                      -0.14765      0.052433      -2.816    16375     0.0048682       -0.25043      -0.044878
    'fMRI_BP:accuracy'                       -0.86376       0.76113     -1.1348    16375       0.25646        -2.3557        0.62814
    'difficulty:accuracy'                   -0.022025     0.0089322     -2.4658    16375      0.013682      -0.039533     -0.0045167
    'fMRI_TO:difficulty:accuracy'             -2.0033       0.83462     -2.4002    16375      0.016395        -3.6392       -0.36734
    'fMRI_TOT:difficulty:accuracy'            0.14408      0.057267      2.5159    16375      0.011883       0.031827        0.25632
    'fMRI_BP:difficulty:accuracy'              1.3423       0.85266      1.5742    16375       0.11545       -0.32901         3.0136

Random effects covariance parameters (95% CIs):
Group: subjNum (9 Levels)
    Name1                Name2                Type         Estimate    Lower    Upper
    '(Intercept)'        '(Intercept)'        'std'        3.77e-11    NaN      NaN  

Group: subjNum (9 Levels)
    Name1                Name2                Type          Estimate     Lower        Upper   
    '(Intercept)'        '(Intercept)'        'std'         0.0071158    0.0028521    0.017753
    'fMRI_TO'            '(Intercept)'        'corr'               -1          NaN         NaN
    'fMRI_TO'            'fMRI_TO'            'std'            1.5158      0.88461      2.5973

Group: subjNum (9 Levels)
    Name1                Name2                Type          Estimate      Lower       Upper   
    '(Intercept)'        '(Intercept)'        'std'         0.00099113         NaN         NaN
    'fMRI_TOT'           '(Intercept)'        'corr'                -1         NaN         NaN
    'fMRI_TOT'           'fMRI_TOT'           'std'           0.044122    0.021484    0.090616

Group: subjNum (9 Levels)
    Name1                Name2                Type          Estimate    Lower        Upper   
    '(Intercept)'        '(Intercept)'        'std'         0.010995    0.0055011    0.021975
    'fMRI_BP'            '(Intercept)'        'corr'              -1          NaN         NaN
    'fMRI_BP'            'fMRI_BP'            'std'           1.3515       0.9559      1.9108

Group: Error
    Name             Estimate    Lower      Upper  
    'Res Std'        0.1234      0.12207    0.12475


Coefficient Tests:

(fMRI_TO+fMRI_ToT+fMRI_BP):difficulty
p = 1.8502e-04
F = 6.6102

(fMRI_TO+fMRI_ToT+fMRI_BP):accuracy
p = 0.0096
F = 3.8113

(fMRI_TO+fMRI_ToT+fMRI_BP):difficulty:accuracy
p = 0.0099
F = 3.7923
